# Supplementary material for: Longitudinal functional imaging of VIP interneurons reveals sup-population specific effects of stroke that are rescued with chemogenetic therapy
Source: Nat Commun. 2021 Oct 20;12:6112. doi: 10.1038/s41467-021-26405-6 (PMC8528851; doi:10.1038/s41467-021-26405-6)
Supplement: Supplementary file 4 — Source data [file 41467_2021_26405_MOESM4_ESM.xlsx]

## Sheet: Fig. 1d
Fig. 1d
	Experimental Group	Peak amplitude (Normalized to BL)
	Vehicle - No hM3Dq	0.909036
	Vehicle - No hM3Dq	1.14901
	Vehicle - No hM3Dq	1.11718
	Vehicle - No hM3Dq	0.998301
	Vehicle - No hM3Dq	1.16735
	CNO - No hM3Dq	1.03904
	CNO - No hM3Dq	1.03787
	CNO - No hM3Dq	0.820431
	CNO - No hM3Dq	0.873407
	CNO - No hM3Dq	1.02207
	Vehicle - Sham stroke + hM3Dq	1.24111
	Vehicle - Sham stroke + hM3Dq	1.08586
	Vehicle - Sham stroke + hM3Dq	1.00431
	CNO - Sham stroke + hM3Dq	2.24337
	CNO - Sham stroke + hM3Dq	1.59063
	CNO - Sham stroke + hM3Dq	1.35953
	CNO - Sham stroke + hM3Dq	1.72159
	CNO - Sham stroke + hM3Dq	1.18698
	CNO - Sham stroke + hM3Dq	1.36778
	CNO - Sham stroke + hM3Dq	1.22943
	Vehicle - 7d stroke + hM3Dq	0.804718
	Vehicle - 7d stroke + hM3Dq	0.981287
	CNO - 7d stroke + hM3Dq	2.85818
	CNO - 7d stroke + hM3Dq	1.82562

## Sheet: Fig. 1e
Fig. 1e
			Peak amplitude (normalized to BL)
	Time (min)	Ms #1	Ms #2	Ms #3
	0-15	12.0444	17.4599	-4.92611
	15-30	22.5269	23.3536	33.2512
	30-45	30.2326	35.3071	86.8227
	45-60	16.2096	31.9037	95.197
	60-75	17.1121	41.3669	96.1823
	75-90	7.32385	34.145	83.7438

## Sheet: Fig 2a
Fig. 2a
Time	Experimental group	% steps
Baseline	Stroke Control	0.61688
Baseline	Stroke Control	0.72521
Baseline	Stroke Control	0.749008
Baseline	Stroke Control	0.652778
Baseline	Stroke Control	0.797101
Baseline	Stroke Control	0.844828
Baseline	Stroke Control	0.931507
Baseline	Stroke Control	0.831169
Baseline	Stroke Control	0.826087
Baseline	Stroke Control	0.857143
Baseline	Stroke Control	0.661765
Baseline	Stroke Control	0.783784
Baseline	Stroke Control	0.823529
Baseline	Stroke Control	0.727273
Baseline	Stroke- hM3Dq	0.702381
Baseline	Stroke- hM3Dq	0.711081
Baseline	Stroke- hM3Dq	0.702778
Baseline	Stroke- hM3Dq	0.824603
Baseline	Stroke- hM3Dq	0.851404
Baseline	Stroke- hM3Dq	0.969697
Baseline	Stroke- hM3Dq	0.868132
Baseline	Stroke- hM3Dq	0.906667
Baseline	Stroke- hM3Dq	0.87037
Baseline	Stroke- hM3Dq	0.727273
Baseline	Stroke- hM3Dq	0.809524
Baseline	Stroke- hM3Dq	0.722222
Baseline	Stroke- hM3Dq	0.666667
Baseline	Stroke- hM3Dq	0.867647
Baseline	Stroke- hM3Dq	0.769231
1 day	Stroke Control	0.485348
1 day	Stroke Control	0.655012
1 day	Stroke Control	0.555556
1 day	Stroke Control	0.407738
1 day	Stroke Control	0.411765
1 day	Stroke Control	0.378378
1 day	Stroke Control	0.4375
1 day	Stroke Control	0.22449
1 day	Stroke Control	0.628571
1 day	Stroke Control	0.439394
1 day	Stroke Control	0.397059
1 day	Stroke Control	0.219512
1 day	Stroke Control	0.215054
1 day	Stroke Control	0.413333
1 week	Stroke- hM3Dq	0.466667
1 week	Stroke- hM3Dq	0.430736
1 week	Stroke- hM3Dq	0.555632
1 week	Stroke- hM3Dq	0.753765
1 week	Stroke- hM3Dq	0.572365
1 week	Stroke- hM3Dq	0.488889
1 week	Stroke- hM3Dq	0.641026
1 week	Stroke- hM3Dq	0.384615
1 week	Stroke- hM3Dq	0.1875
1 week	Stroke- hM3Dq	0.269841
1 week	Stroke- hM3Dq	0.380952
1 week	Stroke- hM3Dq	0.378378
1 week	Stroke- hM3Dq	0.186441
1 week	Stroke- hM3Dq	0.328125
1 week	Stroke- hM3Dq	0.202703
1 week	Stroke Control	0.553225
1 week	Stroke Control	0.599206
1 week	Stroke Control	0.651515
1 week	Stroke Control	0.342515
1 week	Stroke Control	0.574257
1 week	Stroke Control	0.491935
1 week	Stroke Control	0.482759
1 week	Stroke Control	0.519231
1 week	Stroke Control	0.609375
1 week	Stroke Control	0.38806
1 week	Stroke Control	0.662791
1 week	Stroke Control	0.466258
1 week	Stroke Control	0.44186
1 week	Stroke Control	0.436975
1 week	Stroke- hM3Dq	0.420833
1 week	Stroke- hM3Dq	0.551307
1 week	Stroke- hM3Dq	0.603175
1 week	Stroke- hM3Dq	0.457407
1 week	Stroke- hM3Dq	0.507139
1 week	Stroke- hM3Dq	0.415385
1 week	Stroke- hM3Dq	0.541667
1 week	Stroke- hM3Dq	0.626866
1 week	Stroke- hM3Dq	0.476923
1 week	Stroke- hM3Dq	0.607143
1 week	Stroke- hM3Dq	0.518182
1 week	Stroke- hM3Dq	0.517544
1 week	Stroke- hM3Dq	0.491379
1 week	Stroke- hM3Dq	0.673267
1 week	Stroke- hM3Dq	0.602273
2 weeks	Stroke Control	0.456542
2 weeks	Stroke Control	0.443056
2 weeks	Stroke Control	0.528042
2 weeks	Stroke Control	0.302742
2 weeks	Stroke Control	0.602041
2 weeks	Stroke Control	0.490566
2 weeks	Stroke Control	0.712766
2 weeks	Stroke Control	0.481481
2 weeks	Stroke Control	0.676471
2 weeks	Stroke Control	0.348837
2 weeks	Stroke Control	0.51087
2 weeks	Stroke Control	0.485507
2 weeks	Stroke Control	0.436975
2 weeks	Stroke Control	0.504132
2 weeks	Stroke- hM3Dq	0.644811
2 weeks	Stroke- hM3Dq	0.586081
2 weeks	Stroke- hM3Dq	0.678662
2 weeks	Stroke- hM3Dq	0.616959
2 weeks	Stroke- hM3Dq	0.555556
2 weeks	Stroke- hM3Dq	0.659091
2 weeks	Stroke- hM3Dq	0.709677
2 weeks	Stroke- hM3Dq	0.685393
2 weeks	Stroke- hM3Dq	0.57377
2 weeks	Stroke- hM3Dq	0.623762
2 weeks	Stroke- hM3Dq	0.48062
2 weeks	Stroke- hM3Dq	0.580645
2 weeks	Stroke- hM3Dq	0.602273
2 weeks	Stroke- hM3Dq	0.681818
2 weeks	Stroke- hM3Dq	0.682927
3 weeks	Stroke Control	0.50404
3 weeks	Stroke Control	0.496633
3 weeks	Stroke Control	0.45463
3 weeks	Stroke Control	0.527778
3 weeks	Stroke Control	0.557692
3 weeks	Stroke Control	0.552083
3 weeks	Stroke Control	0.65625
3 weeks	Stroke Control	0.603774
3 weeks	Stroke Control	0.586207
3 weeks	Stroke Control	0.320513
3 weeks	Stroke Control	0.574468
3 weeks	Stroke Control	0.503937
3 weeks	Stroke Control	0.463235
3 weeks	Stroke Control	0.534654
3 weeks	Stroke- hM3Dq	0.618464
3 weeks	Stroke- hM3Dq	0.536898
3 weeks	Stroke- hM3Dq	0.660317
3 weeks	Stroke- hM3Dq	0.576253
3 weeks	Stroke- hM3Dq	0.619048
3 weeks	Stroke- hM3Dq	0.717949
3 weeks	Stroke- hM3Dq	0.815789
3 weeks	Stroke- hM3Dq	0.716418
3 weeks	Stroke- hM3Dq	0.602564
3 weeks	Stroke- hM3Dq	0.542553
3 weeks	Stroke- hM3Dq	0.492857
3 weeks	Stroke- hM3Dq	0.627451
3 weeks	Stroke- hM3Dq	0.654762
3 weeks	Stroke- hM3Dq	0.656566
3 weeks	Stroke- hM3Dq	0.56
4 weeks	Stroke Control	0.528846
4 weeks	Stroke Control	0.406268
4 weeks	Stroke Control	0.542593
4 weeks	Stroke Control	0.462185
4 weeks	Stroke Control	0.616162
4 weeks	Stroke Control	0.456897
4 weeks	Stroke Control	0.507692
4 weeks	Stroke Control	0.666667
4 weeks	Stroke Control	0.681159
4 weeks	Stroke Control	0.373494
4 weeks	Stroke Control	0.491379
4 weeks	Stroke Control	0.458015
4 weeks	Stroke Control	0.443787
4 weeks	Stroke Control	0.463917
4 weeks	Stroke- hM3Dq	0.667173
4 weeks	Stroke- hM3Dq	0.466264
4 weeks	Stroke- hM3Dq	0.614286
4 weeks	Stroke- hM3Dq	0.676136
4 weeks	Stroke- hM3Dq	0.613858
4 weeks	Stroke- hM3Dq	0.619048
4 weeks	Stroke- hM3Dq	0.788732
4 weeks	Stroke- hM3Dq	0.68
4 weeks	Stroke- hM3Dq	0.52381
4 weeks	Stroke- hM3Dq	0.549618
4 weeks	Stroke- hM3Dq	0.532374
4 weeks	Stroke- hM3Dq	0.68
4 weeks	Stroke- hM3Dq	0.536842
4 weeks	Stroke- hM3Dq	0.6875
4 weeks	Stroke- hM3Dq	0.580645
5 weeks	Stroke Control	0.439316
5 weeks	Stroke Control	0.42963
5 weeks	Stroke Control	0.378474
5 weeks	Stroke Control	0.397601
5 weeks	Stroke Control	0.58427
5 weeks	Stroke Control	0.555556
5 weeks	Stroke Control	0.636364
5 weeks	Stroke Control	0.573529
5 weeks	Stroke Control	0.779221
5 weeks	Stroke Control	0.433735
5 weeks	Stroke Control	0.542553
5 weeks	Stroke Control	0.556522
5 weeks	Stroke Control	0.434783
5 weeks	Stroke Control	0.469565
5 weeks	Stroke- hM3Dq	0.576389
5 weeks	Stroke- hM3Dq	0.455433
5 weeks	Stroke- hM3Dq	0.648459
5 weeks	Stroke- hM3Dq	0.592063
5 weeks	Stroke- hM3Dq	0.573413
5 weeks	Stroke- hM3Dq	0.53125
5 weeks	Stroke- hM3Dq	0.849315
5 weeks	Stroke- hM3Dq	0.690141
5 weeks	Stroke- hM3Dq	0.54902
5 weeks	Stroke- hM3Dq	0.509091
5 weeks	Stroke- hM3Dq	0.732394
5 weeks	Stroke- hM3Dq	0.619048
5 weeks	Stroke- hM3Dq	0.595745
5 weeks	Stroke- hM3Dq	0.615385
6 weeks	Stroke- hM3Dq	0.597561
6 weeks	Stroke Control	0.404558
6 weeks	Stroke Control	0.43055
6 weeks	Stroke Control	0.422883
6 weeks	Stroke Control	0.534993
6 weeks	Stroke Control	0.584615
6 weeks	Stroke Control	0.548387
6 weeks	Stroke Control	0.515152
6 weeks	Stroke Control	0.491803
6 weeks	Stroke Control	0.78125
6 weeks	Stroke Control	0.310811
6 weeks	Stroke Control	0.6
6 weeks	Stroke Control	0.333333
6 weeks	Stroke Control	0.453125
6 weeks	Stroke Control	0.513513
6 weeks	Stroke- hM3Dq	0.6329
6 weeks	Stroke- hM3Dq	0.619913
6 weeks	Stroke- hM3Dq	0.677225
6 weeks	Stroke- hM3Dq	0.595249
6 weeks	Stroke- hM3Dq	0.45202
6 weeks	Stroke- hM3Dq	0.632353
6 weeks	Stroke- hM3Dq	0.796875
6 weeks	Stroke- hM3Dq	0.727273
6 weeks	Stroke- hM3Dq	0.578947
6 weeks	Stroke- hM3Dq	0.522388
6 weeks	Stroke- hM3Dq	0.55
6 weeks	Stroke- hM3Dq	0.722222
6 weeks	Stroke- hM3Dq	0.606061
6 weeks	Stroke- hM3Dq	0.761905
6 weeks	Stroke- hM3Dq	0.766667
7 weeks	Stroke Control	0.452259
7 weeks	Stroke Control	0.409646
7 weeks	Stroke Control	0.502976
7 weeks	Stroke Control	0.53663
7 weeks	Stroke Control	0.531646
7 weeks	Stroke Control	0.513889
7 weeks	Stroke Control	0.725
7 weeks	Stroke Control	0.455882
7 weeks	Stroke- hM3Dq	0.574074
7 weeks	Stroke- hM3Dq	0.532764
7 weeks	Stroke- hM3Dq	0.661111
7 weeks	Stroke- hM3Dq	0.651961
7 weeks	Stroke- hM3Dq	0.638889
7 weeks	Stroke- hM3Dq	0.657143
7 weeks	Stroke- hM3Dq	0.819277
7 weeks	Stroke- hM3Dq	0.797297
7 weeks	Stroke- hM3Dq	0.69697

## Sheet: Fig. 2d
Fig. 2d
	Stroke Control			Stroke hM3Dq
Time (ms)	Grand Average	SE		Grand Average	SE
-40	0.00163629	0.000529023		-0.00172206	0.000805426
-36	-0.00478413	0.00153181		-0.00501927	0.000841484
-32	-0.000630033	0.00113962		-0.00444444	0.00173561
-28	-0.000747886	0.00100022		-0.00716667	0.000808519
-24	0.00269202	0.00156749		-0.00432546	0.00145421
-20	0.000838656	0.00122823		-0.00488889	0.00162997
-16	-0.000722222	0.00210188		-0.00269444	0.00224327
-12	0.00277016	0.00185047		-0.00604847	0.00194807
-8	0.0019372	0.00171312		-0.00383333	0.00269258
-4	0.00138298	0.00130836		-0.000681208	0.00231275
0	-0.000694444	0.00191699		0.00212213	0.00343115
4	0.00213889	0.00145769		0.00684178	0.00295555
8	0.00877778	0.00201415		0.00405556	0.00307489
12	0.0320634	0.00708543		0.0360278	0.0126646
16	0.0710556	0.0151312		0.113139	0.0261684
20	0.0963889	0.0179108		0.150111	0.0283759
24	0.0968056	0.0163101		0.144833	0.0213167
28	0.0873056	0.0120382		0.124833	0.0136456
32	0.0738333	0.0100653		0.103889	0.0118721
36	0.0655833	0.00819414		0.0943714	0.00976011
40	0.0641389	0.00707675		0.0833522	0.00914986
44	0.0603056	0.00580954		0.0778969	0.00943028
48	0.0498056	0.0053964		0.0707464	0.0107913
52	0.0454722	0.00565234		0.0656667	0.0107211
56	0.048	0.00387155		0.0607222	0.0109402
60	0.05	0.0041417		0.0631944	0.0111721
64	0.0444167	0.00390364		0.0601111	0.0115335
68	0.0423333	0.00435996		0.05525	0.0121357
72	0.0425	0.00374067		0.052127	0.0121166
76	0.0449313	0.00274054		0.0513611	0.0110919
80	0.0393611	0.00165463		0.0511057	0.0115883
84	0.03525	0.00237376		0.0495624	0.0116615
88	0.038	0.00171971		0.0459223	0.0126887
92	0.0360278	0.00205454		0.045928	0.0107512
96	0.0340833	0.00114807		0.0460833	0.0118219
100	0.0339167	0.000652275		0.0405895	0.0113716
104	0.0282155	0.00177078		0.0393889	0.0107032
108	0.0261944	0.00169116		0.0383056	0.0117113
112	0.0273333	0.00160612		0.0394722	0.0103778
116	0.0262748	0.00142066		0.0352513	0.0100174
120	0.01925	0.00165985		0.0381955	0.0107983
124	0.0219722	0.00149407		0.0371389	0.0102909
128	0.0260192	0.00070948		0.0355479	0.0100571
132	0.0192134	0.00198471		0.0340358	0.00833822
136	0.0150833	0.00228714		0.0304438	0.0100633
140	0.0205562	0.00228669		0.0303889	0.00858354
144	0.0211389	0.00190293		0.0235901	0.00879476
148	0.0162222	0.00146355		0.03025	0.00869416
152	0.0166944	0.00287564		0.0266111	0.00791385
156	0.0207339	0.00306979		0.0261111	0.00785584
160	0.0253357	0.00187667		0.0278333	0.00840216
164	0.0214769	0.00225762		0.0293889	0.00803011
168	0.0204813	0.00266591		0.0274167	0.00758785
172	0.0232064	0.00284519		0.0261372	0.00780522
176	0.0266389	0.00333761		0.0269444	0.00756082
180	0.0274781	0.003986		0.0261944	0.00792715
184	0.0288333	0.00343996		0.0264722	0.00722719
188	0.0315598	0.00439459		0.0266389	0.00830923
192	0.034197	0.00373751		0.0299167	0.00766664
196	0.0326057	0.00268517		0.0323056	0.00721796
200	0.0335278	0.00409729		0.0312519	0.00757859

## Sheet: Fig. 2e
Fig. 2e
	Stroke Control
Area	Ms #1	Ms #2	Ms #3	Ms #4	Ms #5	Ms #6
1	0.197305	0.131417	0.295927	0.14333	0.215954	0.466873
2	0.290514	0.101143	0.335654	0.178746	0.315495	0.300489
3	0.279497	0.0810159	0.322679	0.164129	0.395153	0.189622
4	0.717529	0.243649	0.330733	0.372667	0.774206	0.521289
5	0.530904	0.186242	0.338689	0.380814	0.730221	0.472638
6	0.512436	0.200194	0.351546	0.240617	0.291164	0.148841
	Stroke hM3Dq
Area	Ms #1	Ms #2	Ms #3	Ms #4	Ms #5	Ms #6
1	0.16326	0.213666	0.1044	0.470007	0.322314	0.319157
2	0.522013	0.182339	0.153541	0.605857	0.324122	0.413584
3	0.527421	0.163743	0.0843934	0.376077	0.432109	0.280243
4	0.937725	0.364842	0.326946	0.971418	0.803256	0.613616
5	1.17704	0.318049	0.294398	0.52774	0.566532	0.662424
6	1.31582	0.20476	0.0772295	0.163446	0.81366	0.348569

## Sheet: Fig. 2f
Fig. 2f
Control	hM3Dq
1.59568	0.758637
0.938045	1.33641
2.34359	2.33667
2.01025	1.4518
3.45124	3.37359
2.4746	0.377179
1.39423	1.78421
0.559793	1.73451
1.38962	0.889229
0.666549	2.83245

## Sheet: Fig. 4d
Fig. 4d
Distance	% Resp. Cells
160	0
220	44.4444
240	22.2222
170	0
140	0
180	50
300	71.4286
400	0
500	36.3636
340	0
180	46.1538
300	22.2222
160	50
180	22.2222
480	129.412
550	100
230	54.5455
270	60
490	50
520	72.7273
400	66.6667
600	100
Distance	% Resp. Trials
160	9.7561
220	34.5679
240	35.0877
170	34.2857
140	45.283
180	80
300	90.7216
400	53.8462
500	69.2308
340	69.0909
480	100
180	86.6667
300	52.5
160	96.9697
180	52.9412
480	99.1597
550	144.444
230	85
270	49.1228
490	80.7692
520	95.6522
400	69.863
600	72.7273

## Sheet: Fig. 4e
Fig. 4e
Sham Stroke - Responsive cells
	Ms#1	Ms#2	Ms#3	Ms#4
Pre	100	100	100	100
1	91.6667	106.25	112.5	100
2	108.333	100	118.75	91.6667
3	108.333	93.75	100	108.333
Stroke Control - Responsive cells
	Ms#1	Ms#2	Ms#3	Ms#4	Ms#5	Ms#6
Pre	100	100	100	100	100	100
1	22.2222	18.1818	34.4828	35.8974	57.1429	66.6667
2	146.737	54.5455	43.1035	102.564	76.1905	55.5556
3	75.4209	18.1818	27.5862	107.692	101.191	44.4444
4	45.1499	72.7273	75.8621	99.2075	70.8333	55.5556
Stroke hM3Dq - Responsive cells
	Ms#1	Ms#2	Ms#3	Ms#4	Ms#5	Ms#6	Ms#7
Pre	100	100	100	100	100	100	100
1	86.6667	161.265	165.217	137.931	136.842	177.778	50
2	86.6667	43.4783	104.348	96.5517	84.2105	155.556	162.5
3	100	60.8696	121.739	110.345	73.6842	122.222	137.5
4	100	52.1739	104.348	68.9655	115.79	66.6667	100
Sham Stroke - Responsive trials
	Ms#1	Ms#2	Ms#3	Ms#4
Pre	100	100	100	100
1	92.3913	112.698	106.667	97.7011
2	95.6522	96.0318	100.952	98.8506
3	94.5652	92.8571	98.0952	90.8046
Stroke Control - Responsive trials
	Ms#1	Ms#2	Ms#3	Ms#4	Ms#5	Ms#6
Pre	100	100	100	100	100	100
1	29.9065	59.0909	75.4902	72.3684	70.073	69.863
2	95.1572	63.6364	75.5719	98.0263	84.6715	64.3836
3	76.1257	54.5455	48.0392	109.868	100.821	58.9041
4	52.6925	79.5455	87.2549	96.4593	79.1058	63.0137
Stroke hM3Dq - Responsive trials
	Ms#1	Ms#2	Ms#3	Ms#4	Ms#5	Ms#6	Ms#7
Pre	100	100	100	100	100	100	100
1	79.8077	111.384	151.479	121.827	128.994	122.368	67.5862
2	92.3077	48.6487	94.6746	108.629	98.2249	123.684	128.276
3	93.2692	55.8559	115.976	114.721	99.4083	88.1579	126.897
4	97.1154	57.6577	115.976	71.066	95.858	77.6316	80
Sham Stroke - Response amplitude
	Ms#1	Ms#2	Ms#3	Ms#4
Pre	100	100	100	100
1	87.5448	101.728	94.726	98.0385
2	109.453	86.566	95.3772	71.8029
3	108.333	73.496	102.22	88.54
Stroke Control - Response amplitude
	Ms#1	Ms#2	Ms#3	Ms#4	Ms#5	Ms#6
Pre	100	100	100	100	100	100
1	28.3622	33.3799	70.1672	58.4937	59.6678	44.0363
2	135.313	69.2687	68.4314	95.5181	67.098	36.3024
3	73.5323	22.785	51.1238	96.3804	61.2079	35.7278
4	55.2777	78.3504	94.0125	105.837	59.272	56.1617
Stroke hM3Dq - Response amplitude
	Ms#1	Ms#2	Ms#3	Ms#4	Ms#5	Ms#6	Ms#7
Pre	100	100	100	100	100	100	100
1	50.4596	100.074	207.5	106.568	127.829	104.554	53.8131
2	91.7679	42.0849	107.997	108.937	77.7185	110.066	117.486
3	77.5435	47.5455	115.964	75.8339	73.7806	59.7276	116.385
4	80.3296	45.9966	124.872	56.8456	79.6823	58.265	68.9419

## Sheet: Fig. 4f
Fig. 4f
Sham Stroke
	Ms#1	Ms#2	Ms#3	Ms#4
Pre	1	1	1	1
1	0.910485	0.930348	1.00185	1.07006
2	1.00173	0.835977	1.12569	0.866248
3	0.992203	0.987501	1.07329	1.11043
Stroke
	Ms#1	Ms#2	Ms#3	Ms#4	Ms#5	Ms#6
Pre	1	1	1	1	1	1
1	1.00829	0.736013	0.570855	0.809812	0.670042	0.995378
2	1.19375	0.92386	0.552935	0.983655	0.771541	0.953161
3	1.24549	0.625152	0.999962	0.860684	0.740969	0.94455
4	1.00166	0.951043	0.846724	0.964297	0.736761	1.09353

## Sheet: Fig. 4g
Fig. 4g
Raw Fo	Peak amp (%)
278.711	1.86763
563.234	31.7917
334.353	49.3247
409.853	15.4773
382.558	2.82989
220.458	1.62773
242.844	10.536
310.887	2.97322
690.713	13.9597
276.786	11.5364
310.296	6.07422
237.578	13.8834
213.733	3.81232
239.267	25.4185
299.959	18.5794
343.515	23.7093
606.827	3.80403
465.95	24.461
232.594	7.33543
461.203	11.9077
244.929	16.6793
291.997	3.37235
274.798	10.8734
247.978	13.3247
452.677	3.54597
297.392	10.3646
493.205	6.13025
236.367	7.2591
238.076	8.04212
300.411	19.2639
555.49	0.284265
219.367	2.02893
231.938	2.5072
231.792	2.57706
239.543	8.42159
400.745	8.64914
416.97	8.08851
600.07	18.0114
234.325	23.9432
483.964	16.6114
391.735	48.5552
250.148	27.1723
241.752	21.6883
237.013	32.6942
237.532	36.15
247.988	6.60298
412.764	4.65855
353.464	12.395
338.661	66.0105
273.285	2.13984
523.268	1.97101
283.387	68.3869
235.147	76.37
246.448	10.2522
324.946	3.99355
270.177	4.69213
409.485	6.1867
374.422	21.0923
385.397	65.3973
414.017	21.6968
277.083	48.862
438.512	11.5582
515.294	5.39079
543.105	19.2194
387.639	22.3495
371.527	3.26086
267.426	6.76161
335.923	67.2412
279.629	19.5672
257.169	15.3036
298.747	2.44874
306.9	8.53555
251.94	4.78568
486.875	12.3048
461.432	4.46398
409.617	19.2054
354.646	7.0138
301.512	5.51419
392.779	5.1573
329.332	2.59953
542.282	4.15315
441.416	74.7225
263.87	12.8041
287.2	3.47157
263.61	4.39754
321.682	6.61438
468.894	22.3253
290.92	32.0994
390.568	18.3576
410.67	9.65408
305.875	5.35677
274.021	13.3556
386.307	5.45965
340.602	3.09965
325.01	2.96965
389.927	109.114
430.73	22.908
340.37	200.292
358.648	21.1245
424.289	49.4752
255.438	16.7364
459.939	55.652
424.802	33.5606
427.618	4.18919
409.063	12.6346
407.17	3.55012
528.196	11.2526
345.054	37.2733
435.299	7.86388
278.089	11.1868
279.8	5.33036
410.964	4.84218
629.95	29.0596
452.002	2.70172
361.615	5.89433
285.702	3.81062
280.115	9.48413
323.842	7.65805
521.945	2.23296
458.255	2.34719
283.585	1.24013
267.93	2.53601
723.83	3.0446
351.72	16.9241
259.06	4.55764
346.935	6.54263
313.445	26.1574
294.71	3.92422
587.94	33.9243
392.805	24.9608
411.425	29.2371
752.745	15.747
234.04	5.69364
211.49	8.11744
221.515	0.887618
315.66	39.9458
543.775	-2.93271
209.02	15.0695
273.36	20.0796
240.67	12.4753
455.635	14.8626
203.525	7.05114
253.715	5.49592
469.635	26.6896
261.975	5.06486
496.91	2.69206
269.83	29.0303
288.31	5.41297
488.28	8.21414
302.14	8.62029
627.475	1.4485
302.79	25.2869
438.29	25.2552
601.1	18.3179
404.635	2.83118
401.235	14.5086
533.765	9.21226
445.735	18.9825
215.235	8.71087
386.095	15.4168
395.315	11.4363
326.505	15.9098
253.74	14.6174
841.87	8.4275
900.695	9.90738
392.64	41.9101
210.37	3.54636
229.64	2.24762
357.88	19.2034
865.145	0.73721
312.495	12.9188
805.945	1.78042
298.02	14.77
351.78	5.28603
636.015	11.3791
323.49	12.0317
223.6	14.3155
546.465	14.74
699.295	15.4825
397.15	13.9661
524.13	12.7196
355.575	5.17882
755.695	14.7841
716.785	21.4973
507.475	2.2942
279.58	18.0751
252.205	15.6883
341.745	17.2458
273.935	16.7078
293.5	17.9748
237.88	7.72648
215.115	4.33849
230.67	8.89136
272.02	9.13023
342.03	7.40741
531.905	29.6293
250.03	2.14216
238.765	3.70209
285.71	4.97098
394.4	9.18644
833.295	3.26382
585.115	9.79386
962.735	10.5512
330.935	10.3679
587.18	10.9685
348.56	5.89881
363.715	4.77753
390.73	3.70464
274.91	9.56446
311.15	7.16735
276.64	19.3926
227.925	3.78531
258.745	17.8877
266.135	9.53941
1010.12	4.51331
330.76	6.18189
332.85	47.0121
331.4	7.28088
219.39	6.28538
659.16	27.0271
287.26	8.14547
330.43	5.40375
245.675	38.6268
232.18	2.71539
239.25	11.7737
402.37	3.07618
468.11	20.0042
572.535	1.05526
521.655	29.9762
819.665	1.47559
778.825	2.295
328.375	8.11033
436.345	1.98501
393.705	3.24399
253.405	8.70562
231.72	33.3039
230.695	18.9657
225.465	3.42508
672.015	56.1733
945.085	0.069475
370.38	12.3834
350.915	10.7534
309.03	8.21495
367.32	33.7109
500.51	88.6119
303.23	28.012
231.745	10.9402
473.575	6.38699
911.775	15.1244
365.295	29.1318
335.02	6.87671
483.14	7.19577
277.35	14.0585
588.335	10.8152
276.315	39.7575
229.05	14.4122
230.95	1.69033
245.82	82.9497
298.06	18.5289
324.15	30.8633
250.34	13.2329
277.27	14.3583
268.86	7.58508
228.54	9.79137
241.13	30.0833
225.89	26.9363
246.42	20.6828
237.58	49.4565

[truncated: 16 more sheets: Fig. 4h, Fig. 5a, Fig 5b, Fig. 5d, Fig. 6b, Supp Fig. 1a, Supp Fig. 1e, Supp Fig. 1f, Supp. Fig 2, Supp. Fig. 3a-c, Supp. Fig. 3d, Supp. Fig. 4b, Supp. Fig. 4c, Supp. Fig. 4d, Supp. Fig. 4e, Supp. Fig. 6c]
